# Supplementary material for: Associations between Sedentary Time and Sedentary Patterns and Cardiorespiratory Fitness in Chinese Children and Adolescents
Source: Children (Basel). 2022 Jul 29;9(8):1140. doi: 10.3390/children9081140 (PMC9406917; doi:10.3390/children9081140)
Supplement: Supplementary file 1 [file children-09-01140-s001.zip]

Archive with 1 entries (1 files):
- children-1808662-supplementary.xlsx
