# Supplementary material for: Associations between Sedentary Time and Sedentary Patterns and Cardiorespiratory Fitness in Chinese Children and Adolescents
Source: Children (Basel). 2022 Jul 29;9(8):1140. doi: 10.3390/children9081140 (PMC9406917; doi:10.3390/children9081140)
Supplement: Supplementary file 1 [file children-09-01140-s001.zip › children-1808662-supplementary.xlsx]

## Sheet: Sheet1
Table S1. Association between screen time and CRF in girls
Model	R	R2	Adjusted R2	Std. Error of the Estimate	R2 Change	Change Statistics			Sig. F Change
						F Change	df1	df2
1	0.778	0.605331	0.59508	2.3714	0.605331	59.0501	6	231	＜0.001
2	0.786	0.617357	0.605712	2.34006	0.0120265	7.22892	1	230	0.00769882
Note: The independent variables of Model 1 are age, urban and rural areas, SES, sleep time, BMI and MVPA, and the independent variables of model 2 are Model 1 + screen time.
Table S2. Association between passive traffic ST and CRF in girls
Model	R	R2	Adjusted R2	Std. Error of the Estimate	R2 Change	Change Statistics			Sig. F Change
						F Change	df1	df2
1	0.803	0.645083	0.6229	2.46413	0.645083	29.0809	6	96	＜0.001
2	0.813	0.660913	0.635928	2.42119	0.0158305	4.43515	1	95	0.0378431
Note: The independent variables of Model 1 are age, urban and rural areas, SES, sleep time, BMI and MVPA, and the independent variables of model 2 are Model 1 + passive traffic ST.
Table S3. Association between breaks in ST and CRF in girls
Model	R	R2	Adjusted R2	Std. Error of the Estimate	R2 Change	Change Statistics			Sig. F Change
						F Change	df1	df2
1	0.771	0.594	0.583	2.3999	0.594	56.999	6	234	＜0.001
2	0.777	0.603	0.591	2.3767	0.009	5.579	1	233	0.019
Note: The independent variables of Model 1 are age, urban and rural areas, SES, sleep time, BMI and total ST, and the independent variables of model 2 are Model 1 + breaks in ST.
Table S4. Association between duration of breaks in ST and CRF in girls
Model	R	R2	Adjusted R2	Std. Error of the Estimate	R2 Change	Change Statistics			Sig. F Change
						F Change	df1	df2
1	0.771	0.594	0.583	2.3999	0.594	56.999	6	234	＜0.001
2	0.78	0.608	0.596	2.3631	0.014	8.339	1	233	0.004
Note: The independent variables of Model 1 are age, urban and rural areas, SES, sleep time, BMI and total ST, and the independent variables of model 2 are Model 1 + duration of breaks in ST.
